# Supplementary material for: Virtual Implant Rehabilitation of the Severely Atrophic Maxilla: A Radiographic Study
Source: Dent J (Basel). 2020 Feb 2;8(1):14. doi: 10.3390/dj8010014 (PMC7148484; doi:10.3390/dj8010014)
Supplement: Supplementary file 1 [file dentistry-08-00014-s001.zip]

Archive with 1 entries (1 files):
- dentistry-689231-supplementary.xlsx
