# Supplementary material for: Virtual Implant Rehabilitation of the Severely Atrophic Maxilla: A Radiographic Study
Source: Dent J (Basel). 2020 Feb 2;8(1):14. doi: 10.3390/dj8010014 (PMC7148484; doi:10.3390/dj8010014)
Supplement: Supplementary file 1 [file dentistry-08-00014-s001.zip › dentistry-689231-supplementary.xlsx]

## Sheet: Sheet1
Case Number	Position	Alveolar crest height	Bone height	Implant lenght	Implant diameter	Palatal angle	Bone quality
1	DX 30°	5	17	15	3.3	4	524
	DX 45°	5	18	16	3.3	4	524
	SX 30°	4.8	17	15	3.4	5	533
	SX 45°	4.8	18	16	3.4	5	533
2	DX 30°	4.5	16	14	3.7	6	695
	DX 45°	4.5	20	18	3.7	4	695
3	DX 30°	4.9	21	19	3.2	5	482
	DX 45°	4.9	24	22	3.2	4	482
	SX 30°	5	19	17	3.3	14	507
	SX 45°	5	20	18	3.3	2	507
4	DX 30°	5	17	15	3.8	11	698
	DX 45°	5	20	18	3.8	9	698
	SX 30°	4.6	20	18	3.7	9	732
	SX 45°	4.6	21	19	3.7	9	732
5	DX 30°	4.9	10	8	3.2	-6	350
	DX 45°	4.9	13	11	3.2	-6	350
	SX 30°	5	10	8	3.3	-4	633
	SX 45°	5	11	9	3.3	-11	633
6	DX 30°	5	14	12	3.5	12	622
	DX 45°	5	16	15	3.5	6	622
	SX 30°	5	14	13	3.5	11	743
	SX 45°	5	15	13	3.5	10	743
7	DX 30°	5	19	15	3.3	6	560
	DX 45°	5	25	15	3.3	3	560
	SX 30°	4.4	20	15	3.3	6	508
	SX 45°	4.4	22	15	3.3	6	508
8	DX 30°	4	16	13	3.8	3	478
	DX 45°	4	17	15	3.8	3	477
	SX 30°	4.3	18	15	3.6	15	437
	SX 45°	4.3	18	15	3.6	3	402
9	SX 30°	5	18	15	3.3	15	437
	SX 45°	5	18	15	3.3	3	402
10	DX 30°	4.6	15	13	3.4	7	673
	DX 45°	4.6	16	14	3.4	7	673
	SX 30°	4	13	11	3	4	625
	SX 45°	4	13	11	3	4	625
11	DX 30°	4.6	15	13	3.5	3	533
	DX 45°	4.6	15	13	3.5	4	533
	SX 30°	4.8	16	14	3.5	5	576
	SX 45°	4.8	17	15	3.5	4	576
12	DX 30°	4.5	19	17	3.2	2	419
	DX 45°	4.5	20	18	3.2	2	419
	SX 30°	5	16	14	3.3	1	438
	SX 45°	5	18	16	3.3	1	438
13	DX 30°	4.7	17	15	3.2	5	465
	DX 45°	4.7	17	15	3.2	5	465
	SX 30°	4	15	13	3.4	4	561
	SX 45°	4	15	13	3.4	4	561
14	DX 30°	4.4	10	8	3.3	-5	803
	DX 45°	4.4	12	10	3.3	-5	803
	SX 30°	5	9	7	3.2	-7	469
	SX 45°	5	11	9	3.2	-7	469
15	DX 30°	4.6	13	11	3.4	9	329
	DX 45°	4.6	13	11	3.4	10	329
	SX 30°	3.9	15	13	3.6	6	416
	SX 45°	3.9	15	13	3.6	7	416
16	DX 30°	5	16	14	3.7	12	581
	DX 45°	5	17	15	3.7	13	581
	SX 30°	4.9	15	13	3.8	14	590
	SX 45°	4.9	15	13	3.8	9	590
17	DX 30°	4.3	14	12	3.3	10	614
	DX 45°	4.3	14	12	3.3	7	614
	SX 30°	4	14	12	3.3	8	638
	SX 45°	4	14	12	3.3	8	638
18	DX 30°	4.8	15	13	3.5	14	599
	DX 45°	4.8	16	14	3.5	13	599
	SX 30°	4.8	13	11	3.5	4	558
	SX 45°	4.8	14	12	3.5	4	558
19	DX 30°	4.4	11	9	3.2	7	491
	DX 45°	4.4	13	11	3.2	8	491
	SX 30°	4.9	11	9	3.2	7	537
	SX 45°	4.9	13	11	3.2	7	537
20	DX 30°	4.2	14	12	3.4	4	687
	DX 45°	4.2	14	12	3.4	3	687
	SX 30°	5	13	11	3.4	9	734
	SX 45°	5	14	12	3.4	14	734
21	DX 30°	4.9	15	13	3.7	11	603
	DX 45°	4.9	15	13	3.7	12	603
	SX 30°	4.3	13	11	3.6	8	569
	SX 45°	5	13	11	3.6	9	569
22	DX 30°	4.6	18	16	3.4	5	484
	DX 45°	4.6	19	17	3.4	7	484
	SX 30°	5	21	19	4	3	518
	SX 45°	5	18	16	4	4	518
23	DX 30°	5.3	17	15	3.9	6	708
	DX 45°	5.3	16	14	3.9	6	708
	SX 30°	5	18	16	3.7	8	743
	SX 45°	5	17	15	3.7	8	743
24	DX 30°	4.8	10	8	3.4	-3	360
	DX 45°	4.8	13	11	3.4	-3	360
	SX 30°	4.7	10	8	3.3	-4	744
	SX 45°	4.7	11	9	3.3	-9	744
25	DX 30°	5	14	12	3.5	12	622
	DX 45°	5	16	14	3.5	7	622
	SX 30°	4.4	14	12	3.3	11	743
	SX 45°	4.4	15	13	3.3	10	743
26	DX 30°	4.5	19	17	3.4	6	560
	DX 45°	4.5	21	19	3.4	3	560
27	DX 30°	4.1	20	18	3.3	6	508
	DX 45°	4.1	22	20	3.3	6	508
	SX 30°	5	16	14	3.8	3	478
	SX 45°	5	17	15	3.3	3	477
28	DX 30°	4.2	18	16	3.3	-6	437
	DX 45°	4.2	18	16	3.3	-10	402
	SX 30°	4.1	16	14	3.5	5	482
	SX 45°	4.1	17	15	3.5	5	482
29	DX 30°	4.4	15	13	3.7	7	670
	DX 45°	4.4	15	13	3.7	7	670
	SX 30°	4.4	15	13	3.7	4	698
	SX 45°	4.4	15	13	3.7	4	698
30	DX 30°	4.9	17	15	3.9	8	712
	DX 45°	4.9	18	16	3.9	8	712
	SX 30°	4.8	17	15	3.9	9	733
	SX 45°	4.8	18	16	3.9	9	733
31	DX 30°	4.7	21	19	3.3	8	561
	DX 45°	4.7	21	19	3.3	12	561
	SX 30°	4.9	18	16	3.6	9	613
	SX 45°	4.9	18	16	3.6	11	613
32	DX 30°	4.5	20	15	3.8	9.5	680
	DX 45°	4.5	20	15	3.8	9.5	680
	SX 30°	4.9	19	17	3.8	9	725
	SX 45°	4.9	20	18	3.3	7	725
33	DX 30°	4.8	13	11	3.3	-6	467
	DX 45°	4.8	15	13	3.3	-4	467
	SX 30°	5	11	9	3.4	-10	429
	SX 45°	5	11	9	3.4	-7	429
34	DX 30°	4.6	20	18	3.6	8	786
	DX 45°	4.6	20	18	3.6	8	786
	SX 30°	4.6	18	16	3.7	4	579
	SX 45°	4.6	18	16	3.7	3	579
35	DX 30°	5	21	15	3.3	5.1	482
	DX 45°	5	24	15	3.3	4	482
	SX 30°	4.6	19	15	3.3	16	507
	SX 45°	4.6	20	15	3.3	2	507
36	DX 30°	4.9	17	15	3.8	11	698
	DX 45°	4.9	20	15	3.8	10	698
	SX 30°	5.3	20	15	3.8	9	732
	SX 45°	5.3	21	15	3.8	9	732
37	DX 30°	5	9	9	3.3	-6	350
	DX 45°	5	13	13	3.3	-6	350
	SX 30°	4.8	9	11	3.3	-4	633
	SX 45°	4.8	11	13	3.3	-9	633
38	DX 30°	5	14	13	3.3	12	622
	DX 45°	5	16	15	3.3	6	622
	SX 30°	5	14	13	3.3	13	743
	SX 45°	5	15	13	3.3	10	743
39	DX 30°	4.4	19	15	3.3	6	560
	DX 45°	4.4	25	15	3.3	3	560
	SX 30°	4.5	20	15	3.3	6	508
	SX 45°	4.5	22	15	3.3	6	508
40	DX 30°	4.1	16	13	3.6	3	478
	DX 45°	4.1	17	15	3.6	3	477
	SX 30°	5	18	15	3.5	24	437
	SX 45°	5	18	15	3.5	13	402
41	DX 30°	4.8	16	14	3.4	-4	673
	DX 45°	4.8	17	15	3.4	-5	673
	SX 30°	4.9	17	15	3.7	-7	722
	SX 45°	4.9	17	15	3.7	-5	722
42	DX 30°	4.7	13	11	3.3	6	488
	DX 45°	4.7	13	11	3.3	5	488
	SX 30°	4.9	12	10	3.5	7	539
	SX 45°	4.9	12	10	3.5	5	539
43	DX 30°	4.8	17	15	3.8	2	504
	DX 45°	4.8	18	16	3.8	-2	504
	SX 30°	4.4	14	12	3.7	9	486
	SX 45°	4.4	15	13	3.7	8	486
44	DX 30°	4.9	16	14	3.4	-6	742
	DX 45°	4.9	19	17	3.4	-7	742
	SX 30°	4.9	14	12	3.3	-3	609
	SX 45°	4.9	15	13	3.3	-9	609
45	DX 30°	4	13	11	3.2	10	614
	DX 45°	4	13	11	3.2	7	614
	SX 30°	3.9	14	12	3.2	8	638
	SX 45°	3.9	14	12	3.2	8	638
46	DX 30°	4.7	14	12	3.4	14	599
	DX 45°	4.7	15	13	3.4	13	599
	SX 30°	4.6	12	10	3.2	4	558
	SX 45°	4.6	13	11	3.2	4	558
47	DX 30°	4.3	12	10	3.1	7	491
	DX 45°	4.3	12	10	3.1	8	491
	SX 30°	4.7	10	8	3.2	7	537
	SX 45°	4.7	11	9	3.2	7	537
48	DX 30°	4.1	13	11	3.3	4	687
	DX 45°	4.1	13	11	3.3	3	687
	SX 30°	4.9	12	10	3.4	9	734
	SX 45°	4.9	13	11	3.4	14	734
49	DX 30°	4.8	16	14	3.6	11	603
	DX 45°	4.8	16	14	3.6	12	603
	SX 30°	4	11	9	3.5	8	569
	SX 45°	4	11	9	3.5	9	569
50	DX 30°	4.5	17	15	3.3	5	484
	DX 45°	4.5	18	16	3.3	7	484
	SX 30°	4.9	18	16	3.8	3	518
	SX 45°	4.9	17	15	3.8	4	518
51	DX 30°	5	15	13	3.9	6	708
	DX 45°	5	15	13	3.9	6	708
	SX 30°	4.8	17	15	3.6	8	743
	SX 45°	4.8	17	15	3.6	8	743
52	DX 30°	4.9	14	12	3.2	14	574
	DX 45°	4.9	14	12	3.2	15	574
	SX 30°	4.2	12	10	3.3	8	611
	SX 45°	4.2	12	10	3.3	9	611
53	DX 30°	4.3	15	13	3.3	21	479
	DX 45°	4.3	17	15	3.3	22	479
	SX 30°	4.4	16	14	3.4	17	510
	SX 45°	4.4	18	16	3.4	17	510
54	DX 30°	4.5	14	12	3.1	3	399
	DX 45°	4.5	15	13	3.1	6	399
	SX 30°	4.6	13	11	3.2	5	446
	SX 45°	4.6	14	12	3.2	6	446
55	DX 30°	4	20	18	3.8	17	822
	DX 45°	4	21	19	3.8	14	822
	SX 30°	4.5	22	20	3.8	10	934
	SX 45°	4.5	23	21	3.8	7	952
56	DX 30°	2.5	13	11	3.2	-25	636
	DX 45°	2.5	14	12	3.2	-21	636
57	DX 30°	4.6	21	19	3.3	31	274
	DX 45°	4.6	23	21	3.3	27	274
	SX 30°	4.8	18	16	3.3	14	325
	SX 45°	4.8	23	21	3.3	23	325
